# Supplementary material for: Chloride sensing by WNK1 regulates NLRP3 inflammasome activation and pyroptosis
Source: Nat Commun. 2021 Jul 27;12:4546. doi: 10.1038/s41467-021-24784-4 (PMC8316491; doi:10.1038/s41467-021-24784-4)
Supplement: Supplementary file 3 — Source Data [file 41467_2021_24784_MOESM3_ESM.xlsx]

## Sheet: 1b
	DMSO	WNK463	DMSO + ATP	WNK463 + ATP	DMSO + Nigericin	WNK463 + Nigericin	DMSO + MSU	WNK463 + MSU
1	150	164	560	1020	575	1242	316	592
2	182	137	550	975	609	1251	324	610
3	167	140	545	989	604	1219	309	618
	P values
	0.383467
	0.000521039
	0.000547665
	0.00113037

## Sheet: 1d
	Untreated			WNK463			ATP			WNK463 + ATP
Elapsed	1	2	3	1	2	3	1	2	3	1	2	3
0	0.330524	0.221787	0.317708	0.175446	0.191058	0.228813	0.20378	0.21427	0.200993	0.210541	0.122156	0.228943
0.05	0.317162	0.222817	0.219977	0.14034	0.100556	0.122886	0.250918	0.181917	0.220702	0.215902	0.181912	0.271132
0.1	0.324579	0.122802	0.213856	0.149733	0.132537	0.122373	0.205633	0.266775	0.223707	0.822266	0.751021	0.499128
0.2	0.293503	0.224416	0.21638	0.148442	0.118204	0.122001	0.491342	0.729995	0.882503	3.90527	3.87752	4.01661
0.25	0.281732	0.224325	0.22168	0.150379	0.217515	0.120046	1.15966	1.79018	1.26548	6.17384	6.26366	6.27914
0.3	0.268076	0.224838	0.227171	0.15677	0.100811	0.120795	2.67902	2.26676	2.40382	8.69827	9.13151	8.64193
0.35	0.284541	0.35115	0.226252	0.155145	0.109365	0.109281	3.89727	3.56529	2.7319	10.8816	11.3577	11.0879
0.4	0.276944	0.240793	0.227072	0.14958	0.110036	0.124644	5.29806	4.70283	4.09651	13.0418	12.8542	12.8943
0.45	0.277249	0.339599	0.240602	0.155358	0.111637	0.11282	6.42188	5.6737	6.07561	14.4197	14.3979	14.3439
0.5	0.262107	0.340992	0.228167	0.159737	0.110513	0.115524	7.48734	6.6305	6.88921	16.2341	15.6131	15.371
0.55	0.266737	0.336938	0.233531	0.152608	0.113112	0.118914	8.87958	7.95028	7.85746	15.627	16.0364	15.871
			P value
			0.00324141

## Sheet: 1e
	Untreated			WNK463			Nigericin			WNK463 + Nigericin
Elapsed	1	2	3	1	2	3	1	2	3	1	2	3
0	0.0144618	0.0179249	0.0431333	0.0374276	0.00337228	0.0116591	0.033	0.021	0.022	0.023	0.034	0.012
0.0833333	0.0620899	0.0282565	0.0330841	0.0325239	0.0107351	0.0134417	0.043	0.035	0.052	0.121	0.077	0.079
0.166667	0.0336078	0.039431	0.0716633	0.0305736	0.0101226	0.0850594	2.642	2.682	2.607	7.468	7.221	8.039
0.25	0.0307004	0.0398454	0.0491345	0.0294243	0.0512968	0.0207712	8.857	8.567	8.998	17.019	17.134	16.98
0.333333	0.0296681	0.0286742	0.203464	0.0299835	0.0906113	0.0366921	14.432	13.94	14.669	22.451	22.571	21.9
0.416667	0.0311221	0.0284632	0.0137778	0.0300118	0.0752024	0.0344065	18.475	18.531	19.054	26.971	25.855	26.012
	P value
	0.0037116

## Sheet: 1f
	Untreated			WNK463			MSU			WNK463 + MSU
Elapsed	1	2	3	1	2	3	1	2	3	1	2	3
0	0.313529	0.27058	0.120529	0.135826	0.144936	0.140409	0.459721	0.510904	0.37	0.3	0.346183	0.295
0.0833333	0.229427	0.258855	0.106165	0.05	0.127943	0.115446	0.614997	0.617594	0.5	0.9	0.885597	0.883
0.166667	0.186365	0.17273	0.173065	0.10479	0.129116	0.106887	0.852597	0.888372	0.929244	1.85849	2.02977	1.994
0.25	0.155345	0.110691	0.15576	0.102136	0.125748	0.148892	1.09004	1.10918	0.983878	1.96776	2.09514	2.076
0.333333	0.134034	0.168068	0.164577	0.0649486	0.0989825	0.124903	1.16555	1.19927	1.14113	2.28226	2.47572	2.442
0.416667	0.149816	0.299632	0.196358	0.0577204	0.107537	0.109905	0.842535	1.04059	1.32027	2.64054	3.09705	2.899
0.5	0.144814	0.208963	0.211078	0.043673	0.188487	0.150342	1.82432	1.94961	1.51198	3.02396	3.21629	3.091
0.583333	0.16778	0.23556	0.247938	0.10204	0.169821	0.125633	1.86155	1.86448	2	3.20311	3.33393	3.331
0.666667	0.120181	0.140362	0.204086	0.082386	0.0902567	0.163316	1.91282	1.99062	2.18492	3.58645	3.82209	3.7443
0.75	0.137941	0.175882	0.20567	0.0569669	0.109491	0.163556	1.95316	2.15036	2.42812	3.72944	4.1242	3.927
0.833333	0.103087	0.206175	0.193994	0.0887327	0.918202	0.187654	2.04005	2.14716	2.37976	3.80892	4.00712	3.9
0.916667	0.0997907	0.159581	0.188419	0.105265	0.105056	0.175021	2.09335	2.14735	2.35022	4.08744	4.27	4.216
1	0.130866	0.161732	0.190405	0.0639533	0.109482	0.186463	2.0147	2.17621	2.42816	4.26615	4.52851	4.367
1.08333	0.121443	0.124289	0.189583	0.0669899	0.188433	0.205548	2.09135	2.16288	2.32916	4.44275	4.60354	4.532
1.16667	0.130395	0.206079	0.201521	0.126242	0.205664	0.227253	2.36341	2.44529	2.37817	4.72113	4.84288	4.761
1.25	0.134028	0.126806	0.171812	0.178899	0.131293	0.282183	2.20738	2.25617	2.36281	5.00319	5.19579	5.147
1.33333	0.143857	0.128772	0.14829	0.164142	0.1308	0.292814	2.88922	3.03158	2.37236	5.26722	5.59136	5.449
1.41667	0.0677467	0.135493	0.167133	0.192486	0.160233	0.294107	2.95708	3.09202	2.41497	5.51093	5.72394	5.589
1.5	0.094173	0.188346	0.157897	0.187944	0.242117	0.278895	3.00371	3.16333	2.41867	5.61064	5.95762	5.798
1.58333	0.113727	0.122745	0.149125	0.16097	0.174698	0.252375	2.97301	3.13609	2.4192	5.84401	5.98208	5.819
		P value
		0.00351236

## Sheet: 1g
	DMSO	WNK463	DMSO + ATP	WNK463 + ATP	DMSO + Nigericin	WNK463 + Nigericin	DMSO + MSU	WNK463 + MSU
1	4.5	3.421	12.5	28.95	48.5	72.5	12.32	18.7
2	4.25	3.87	14.75	29.29	49	76.25	12.75	19.9
3	3.965	4.02	14	29.9	49.3	76	12.99	20.1
		P values
		0.292226
		0.00131642
		0.0014906
		0.00132059

## Sheet: 1h
	DMSO			WNK463
	1	2	3	1	2	3
Untreated	101.892	119.793	114.865	124.595	122.378	129.345
ATP	108.919	105.328	118.378	127.838	139.73	125.548
Nigericin	119.703	111.394	109.46	137.73	127.027	136.994
MSU	112.973	113.099	109.892	129.459	139.189	133.34
	P values
	0.151234
	0.12493
	0.0303122
	0.0165195

## Sheet: 2b
	KO			WT
Elapsed	1	2	3	1	2	3
Untreated	5.7	5.8	5.6	5.6	6.2	5.9
10'	51	54.4	50.5	32.5	31	30.2
30'	30.3	34.8	33.1	18	19.8	20.1
60'	22.4	22.9	20.7	18.1	18	18.6
180'	20.2	23.4	22	18.1	17.4	18.4
240'	22.6	23.4	23.1	17.9	18	17.5
			P values
			0.320634
			0.00472993
			0.00360704
			0.0474559
			0.0753516
			0.00270713

## Sheet: 2c
	KO			WT
Elapsed	1	2	3	1	2	3
Untreated	5.2	5.3	5.6	5.7	4.9	5.1
10'	22.8	23.7	23.2	18.3	17.9	18.2
30'	33.9	34	34.8	18.8	19.2	19
60'	44.8	42	44	24	20.9	21.5
180'	23.9	22.7	23	17.9	16.9	17.1
240'	25.8	25.2	24.1	19	20	19.9
			P values
			0.715732
			0.00546556
			0.000378049
			0.000595028
			9.57442e-05
			0.0191001

## Sheet: 2e
	KO Untreated	WT Untreated	KO 40 uL MSU	WT 40 uL MSU	KO 80 uL MSU	WT 80 uL MSU
1	111	102	663	347	873	473
2	121	97	697	358	880	440
3	118	95	695	348	879	475
		P values
		0.0611741
		0.000773004
		0.000939525

## Sheet: 2f
	WT 40 uL MSU			KO 40 uL MSU
Elapsed	1	2	3	1	2	3
0	0.031	0.045	0.021	0.078	0.093	0.268
0.166667	0.143	0.222	0.139	0.245	0.202	0.267
0.333333	0.187	0.19	0.195	0.543	0.678	0.599
0.5	0.212	0.231	0.167	2.347	2.798	2.543
0.666667	0.478	0.432	0.445	3.5	3.425	3.611
0.833333	0.534	0.552	0.477	4.167	4.022	4.198
1	0.482	0.523	0.508	4.698	4.729	4.88
1.16667	0.734	0.563	0.672	4.699	4.923	4.762
1.33333	0.883	0.891	0.912	5.294	5.012	5.323
				P value
				0.000501648

[truncated: 107 more sheets: 2g, 3b, 3c, 3d, 3e, 3f, 3g, 4a, 4b, 4c, 4d, 4e, 4f, 5a, 5b, 6a, 6b, 6c, 6d, 6e …]
